# Supplementary material for: Time-resolved phosphoproteomics reveals scaffolding and catalysis-responsive patterns of SHP2-dependent signaling
Source: eLife. 2021 Mar 23;10:e64251. doi: 10.7554/eLife.64251 (PMC8024022; doi:10.7554/eLife.64251)
Supplement: Figure 1—figure supplement 1—source data 2. [file elife-64251-fig1-figsupp1-data2.xlsx]

## Sheet: Sheet1
Mass	Group	TMT relative abundance for ERK1_pY204
126.128	DMSO+EGF 0'	24.2638
127.125	DMSO+EGF 5'	84.3484
127.2	DMSO+EGF 10'	55.7887
128.128	DMSO+EGF 30'	44.0458
128.198	SHP099+EGF 0'	5.3562
129.131	SHP099+EGF 5'	32.9362
129.202	SHP099+EGF 10'	27.2637
130.141	SHP099+EGF 30'	41.6523
130.211	Washout+EGF 5'	66.609
131.138	Washout+EGF 10'	109.055
131.208	Washout+EGF 30'	91.1836
