# Supplementary material for: Time-resolved phosphoproteomics reveals scaffolding and catalysis-responsive patterns of SHP2-dependent signaling
Source: eLife. 2021 Mar 23;10:e64251. doi: 10.7554/eLife.64251 (PMC8024022; doi:10.7554/eLife.64251)
Supplement: Figure 2—source data 3. [file elife-64251-fig2-data3.xlsx]

## Sheet: Sheet1
Sample	ARHGEF5_pY1100_normalized TMT signal
DMSO_EGF_0	2.2737
DMSO_EGF_5	14.3455
DMSO_EGF_10	14.3071
DMSO_EGF_30	15.7394
SHP099_EGF_0	0.967158
SHP099_EGF_5	6.68115
SHP099_EGF_10	3.14789
SHP099_EGF_30	2.84779
WO_EGF_5	10.4464
WO_EGF_10	17.0481
WO_EGF_30	12.1957
