# Supplementary material for: Time-resolved phosphoproteomics reveals scaffolding and catalysis-responsive patterns of SHP2-dependent signaling
Source: eLife. 2021 Mar 23;10:e64251. doi: 10.7554/eLife.64251 (PMC8024022; doi:10.7554/eLife.64251)
Supplement: Figure 2—figure supplement 1—source data 11. [file elife-64251-fig2-figsupp1-data11.csv]

Var1
AAAT\_Y524
ANXA1\_Y39
CSK\_Y64
CTNB1\_Y142
