# Supplementary material for: Time-resolved phosphoproteomics reveals scaffolding and catalysis-responsive patterns of SHP2-dependent signaling
Source: eLife. 2021 Mar 23;10:e64251. doi: 10.7554/eLife.64251 (PMC8024022; doi:10.7554/eLife.64251)
Supplement: Figure 3—figure supplement 1—source data 1. [file elife-64251-fig3-figsupp1-data1.xlsx]

## Sheet: Sheet1
Sample	PLCG2_pY818_normalized TMT signal
DMSO_EGF_0	0.69897
DMSO_EGF_5	2.19291
DMSO_EGF_10	1.00964
DMSO_EGF_30	8.87719
SHP099_EGF_0	0.36568
SHP099_EGF_5	6.35813
SHP099_EGF_10	16.2436
SHP099_EGF_30	39.4151
WO_EGF_5	7.03162
WO_EGF_10	6.27537
WO_EGF_30	11.5318
