# Supplementary material for: Time-resolved phosphoproteomics reveals scaffolding and catalysis-responsive patterns of SHP2-dependent signaling
Source: eLife. 2021 Mar 23;10:e64251. doi: 10.7554/eLife.64251 (PMC8024022; doi:10.7554/eLife.64251)
Supplement: Figure 3—figure supplement 1—source data 2. [file elife-64251-fig3-figsupp1-data2.xlsx]

## Sheet: Sheet1
Sample	OCLN_pY443_normalized TMT signal
DMSO_EGF_0	3.03306
DMSO_EGF_5	2.22214
DMSO_EGF_10	3.97087
DMSO_EGF_30	11.0702
SHP099_EGF_0	3.65057
SHP099_EGF_5	7.48279
SHP099_EGF_10	17.0474
SHP099_EGF_30	22.6692
WO_EGF_5	11.8605
WO_EGF_10	12.1468
WO_EGF_30	4.84641
