# Supplementary material for: Time-resolved phosphoproteomics reveals scaffolding and catalysis-responsive patterns of SHP2-dependent signaling
Source: eLife. 2021 Mar 23;10:e64251. doi: 10.7554/eLife.64251 (PMC8024022; doi:10.7554/eLife.64251)
Supplement: Figure 5—figure supplement 1—source data 2. [file elife-64251-fig5-figsupp1-data2.xlsx]

## Sheet: Sheet1
Sample_EGF (minutes)	Group	MPZL1_pY241_TMT RA_rep2
0	DMSO	12.8671
5	DMSO	10.3936
10	DMSO	9.13291
30	DMSO	12.1452
0	SHP099	6.32871
5	SHP099	5.2766
10	SHP099	5.10757
30	SHP099	5.03918
Note: MPZL1_pY263 site did not appear in replicate 1 of MS dataset
